# Supplementary material for: Dirofilaria spp. Detection in Dog Blood Samples from Southern Poland—A Retrospective Data Analysis
Source: Infect Dis Rep. 2026 May 27;18(3):52. doi: 10.3390/idr18030052 (PMC13299744; doi:10.3390/idr18030052)
Supplement: Supplementary file 1 [file idr-18-00052-s001.zip]

Archive with 1 entries (1 files):
- idr-4246270-supplementary.pdf
